# Supplementary material for: The diversity among the species Tetragenococcus halophilus including new isolates from a lupine seed fermentation
Source: BMC Microbiol. 2021 Nov 20;21:320. doi: 10.1186/s12866-021-02381-1 (PMC8605565; doi:10.1186/s12866-021-02381-1)
Supplement: Supplementary file 5 — Additional file 5: Table S2. Comparative analysisusing BADGE [45] for the identification CDS specific to lineage I (Table S2 A)or lineage II (Table S2 B). BADGE could also identify some CDS only present insome strains of lineage II (Table S2 C). The Strains of each lineage are shown above and the presence or absence of a highly similar CDS is shown as a"+" or "-" in the respective column. [file 12866_2021_2381_MOESM5_ESM.xlsx]

## Sheet: Tabelle1
Table S2:Comparative analysis using BADGE [45] for the identification CDS specific to lineage I (Table S2 A) or lineage II (Table S2 B). BADGE could also identify some CDS only present in some strains of lineage II (Table S2 C). The Strains of each lineage are shown above and the presence or absence of a highly similar CDS is shown as a "+" or "-" in the respective column.			Present +; Absent -
Table S2 A: Lineage I			Strains
	Annotation	Reference ORF	8C7	DSM 20337	MJ4	YJ1	KUD23	NISL 7118	FBL3	TMW 2.2254	TMW 2.2256	TMW 2.2257	TMW 2.2263	TMW 2.2264	TMW 2.2266
	fumarate reductase flavoprotein subunit	Tetragenococcus_halophilus_8C7_TH6N_06470	+	-	+	+	+	+	+	+	+	+	+	-	+
	hypothetical protein	Tetragenococcus_halophilus_8C7_TH6N_09370	+	-	+	+	-	+	+	+	+	+	+	+	+
	cellobiose-specific PTS system IIC component	Tetragenococcus_halophilus_8C7_TH6N_16770	+	+	+	+	+	+	-	-	+	+	+	+	+
	periplasmic binding protein _ LacI transcriptional regulator	Tetragenococcus_halophilus_8C7_TH6N_16780	+	+	+	+	+	+	-	-	+	+	+	+	+
	alpha-L-fucosidase	Tetragenococcus_halophilus_8C7_TH6N_16790	+	+	+	+	+	+	-	-	+	+	+	+	+
	glycine betaine_carnitine_choline ABC transporter substrate-binding protein	Tetragenococcus_halophilus_8C7_TH6N_21790	+	-	+	+	-	+	+	+	+	+	+	+	+
			Present +; Absent -
Table S2 B:Lineage II			Strains
	Annotation	Reference ORF	KG12	11	WJ7	DSM 20339T	NISL 7126	D-86	D10	NBRC 12172	YA163	YG2	YA5
	site-specific integrase	Tetragenococcus_halophilus_KG12_HLV32_10265	+	+	+	+	+	+	+	+	+	+	+
	group-specific protein	Tetragenococcus_halophilus_KG12_HLV32_10270	+	+	+	+	+	+	+	+	+	+	+
	hypothetical protein	Tetragenococcus_halophilus_KG12_HLV32_10275	+	+	+	+	+	+	+	+	+	+	+
	hypothetical protein	Tetragenococcus_halophilus_KG12_HLV32_10280	+	+	+	+	+	+	+	+	+	+	+
	Hsp33 family molecular chaperone HslO	Tetragenococcus_halophilus_KG12_HLV32_10290	+	+	+	+	+	+	+	+	+	+	+
	MerR family transcriptional regulator	Tetragenococcus_halophilus_KG12_HLV32_10295	+	+	+	+	+	+	+	+	+	+	+
	CopG family transcriptional regulator	Tetragenococcus_halophilus_KG12_HLV32_10300	+	+	+	+	+	+	+	+	+	+	+
	type II toxin-antitoxin system death-on-curing family toxin	Tetragenococcus_halophilus_KG12_HLV32_10320	+	+	+	+	+	+	+	+	+	+	+
	helix-turn-helix transcriptional regulator	Tetragenococcus_halophilus_KG12_HLV32_10325	+	+	+	+	+	+	+	+	+	+	+
	alpha_beta hydrolase	Tetragenococcus_halophilus_KG12_HLV32_12445	+	+	+	+	+	+	+	+	+	+	+
			Present +; Absent -
Table S2 C: CDS present only in some strains of Lineage II			Strains
	Annotation	Reference ORF	KG12	11	WJ7	DSM 20339T	NISL 7126	D-86	D10	NBRC 12172	YA163	YG2	YA5
	sugar ABC transporter sugar-binding protein	Tetragenococcus_halophilus_NBRC_12172_TEH_04330	-	-	+	-	+	+	+	+	-	-	-
	sugar ABC transporter ATP-binding protein	Tetragenococcus_halophilus_NBRC_12172_TEH_04340	-	-	+	-	+	+	+	+	-	-	-
	sugar ABC transporter permease protein	Tetragenococcus_halophilus_NBRC_12172_TEH_04350	-	-	+	-	+	+	+	+	-	-	-
